# Supplementary material for: Developing a Multi-Method Approach for Understanding Cellular Uptake and Biological Response: Investigating Co-Exposure of Macrophage-like Differentiated THP-1 Cells to Al2O3 and CeO2 Nanoparticles
Source: Molecules. 2025 Apr 7;30(7):1647. doi: 10.3390/molecules30071647 (PMC11990466; doi:10.3390/molecules30071647)
Supplement: Supplementary file 1 [file molecules-30-01647-s001.zip]

Archive with 1 entries (1 files):
- molecules-3502685-supplementary.pdf
